# Supplementary material for: Assessing the Analgesic Efficacy of Lumbosacral Epidural Morphine in Cats Undergoing Ovariohysterectomy: A Comparative Study of Two Doses
Source: Vet Sci. 2024 Aug 9;11(8):360. doi: 10.3390/vetsci11080360 (PMC11358909; doi:10.3390/vetsci11080360)
Supplement: Supplementary file 1 [file vetsci-11-00360-s001.zip]

Archive with 1 entries (1 files):
- vetsci-3021061-supplementary.pdf
